# Supplementary material for: Integrative Multimodal Profiling of TAp73 and DNp73 Reveals Isoform-Specific Transcriptomic Coregulator Landscapes in Cancer Programs
Source: Biomolecules. 2025 Dec 31;16(1):63. doi: 10.3390/biom16010063 (PMC12839168; doi:10.3390/biom16010063)
Supplement: Supplementary file 1 [file biomolecules-16-00063-s001.zip]

Archive with 5 entries (4 files):
- biomolecules-4040752-supplementary/
- biomolecules-4040752-supplementary/p73 Raw.tif
- biomolecules-4040752-supplementary/Table S1. Densitometric values of the β-Actin bands.xlsx
- biomolecules-4040752-supplementary/Table S2. Densitometric values of the p73 bands.xlsx
- biomolecules-4040752-supplementary/ß-Actin Raw.tif
