# Supplementary material for: Integrative Multimodal Profiling of TAp73 and DNp73 Reveals Isoform-Specific Transcriptomic Coregulator Landscapes in Cancer Programs
Source: Biomolecules. 2025 Dec 31;16(1):63. doi: 10.3390/biom16010063 (PMC12839168; doi:10.3390/biom16010063)
Supplement: Supplementary file 1 [file biomolecules-16-00063-s001.zip › biomolecules-4040752-supplementary/Table S1. Densitometric values of the β-Actin bands.xlsx]

## Sheet: Table S2
Densitometric values of the β-Actin bands
Lane No.	Adj. Total Band Vol. (Int)	Total Band Vol. (Int)	Adj. Total Lane Vol. (Int)	Total Lane Vol. (Int)	Bkgd. Vol. (Int)	Norm. Factor
1	N/A	N/A	121173	3272802	3151629	N/A
2	N/A	N/A	132015	3344718	3212703	N/A
3	N/A	N/A	1886859	5477589	3590730	N/A
4	6075420	8978034	6111027	9673326	3562299	N/A
5	5876286	9009507	5906940	9585069	3678129	N/A
6	7896525	12654213	7896525	12837201	4940676	N/A
