# Supplementary material for: Integrative Multimodal Profiling of TAp73 and DNp73 Reveals Isoform-Specific Transcriptomic Coregulator Landscapes in Cancer Programs
Source: Biomolecules. 2025 Dec 31;16(1):63. doi: 10.3390/biom16010063 (PMC12839168; doi:10.3390/biom16010063)
Supplement: Supplementary file 1 [file biomolecules-16-00063-s001.zip › biomolecules-4040752-supplementary/Table S2. Densitometric values of the p73 bands.xlsx]

## Sheet: Table S3
Densitometric values of the p73 bands
Lane	Band No.	Band Label	Mol. Wt. (KDa)	Relative Front	Adj. Volume (Int)	Volume (Int)	Abs. Quant.	Rel. Quant.	Band %	Lane %
1	1		N/A	0.452514	672126	1490580	N/A	N/A	100	62.5667
Lane	Band No.	Band Label	Mol. Wt. (KDa)	Relative Front	Adj. Volume (Int)	Volume (Int)	Abs. Quant.	Rel. Quant.	Band %	Lane %
2	1		N/A	0.162011	11053560	15632316	N/A	N/A	88.5576	80.0538
2	2		N/A	0.497207	1428210	3778782	N/A	N/A	11.4424	10.3436
Lane	Band No.	Band Label	Mol. Wt. (KDa)	Relative Front	Adj. Volume (Int)	Volume (Int)	Abs. Quant.	Rel. Quant.	Band %	Lane %
3	1		N/A	0.49162	15155280	25103694	N/A	N/A	100	61.3679
Lane	Band No.	Band Label	Mol. Wt. (KDa)	Relative Front	Adj. Volume (Int)	Volume (Int)	Abs. Quant.	Rel. Quant.	Band %	Lane %
4			N/A
Lane	Band No.	Band Label	Mol. Wt. (KDa)	Relative Front	Adj. Volume (Int)	Volume (Int)	Abs. Quant.	Rel. Quant.	Band %	Lane %
5	1		N/A	0.201117	10945360	15253709	N/A	N/A	100	90.1678
Lane	Band No.	Band Label	Mol. Wt. (KDa)	Relative Front	Adj. Volume (Int)	Volume (Int)	Abs. Quant.	Rel. Quant.	Band %	Lane %
6	1		N/A	0.519553	14088528	24387408	N/A	N/A	100	55.5895
